# Supplementary material for: Maternal One-Carbon Supplement Reduced the Risk of Non-Alcoholic Fatty Liver Disease in Male Offspring
Source: Nutrients. 2022 Jun 19;14(12):2545. doi: 10.3390/nu14122545 (PMC9228996; doi:10.3390/nu14122545)
Supplement: Supplementary file 1 [file nutrients-14-02545-s001.zip]

Archive with 1 entries (1 files):
- nutrients-1751350-supplementary.xlsx
