# Supplementary material for: Maternal One-Carbon Supplement Reduced the Risk of Non-Alcoholic Fatty Liver Disease in Male Offspring
Source: Nutrients. 2022 Jun 19;14(12):2545. doi: 10.3390/nu14122545 (PMC9228996; doi:10.3390/nu14122545)
Supplement: Supplementary file 1 [file nutrients-14-02545-s001.zip › nutrients-1751350-supplementary.xlsx]

## Sheet: Sheet1
Gene	Chromesome	Start	End	pos	Dist. to TSS	NF	HF	H2S	Meth. Diff between HF & NF (%)	P value (HF vs. NF)	Meth. Diff between H2S & NF (%)	P value (H2S vs. NF)
Acsl1	chr8	46473337	46473387	46473362	2325	14.2857	0	5.26316	-14.2857	0.0223399	-9.02256	0.495591
Acsl1	chr8	46475630	46475680	46475655	4618	14.2857	0	9.67742	-14.2857	0.0321275	-4.60829	1
Acsl1	chr8	46473339	46473389	46473364	2327	13.0435	0	4.7619	-13.0435	0.0270913	-8.28157	0.481611
Acsl1	chr8	46475631	46475681	46475656	4619	12.5	0	9.67742	-12.5	0.0360251	-2.82258	1
Acsl1	chr8	46467954	46468004	46467979	-3058	12.1429	0	11.25	-12.1429	0.0103312	-0.892857	0.940405
Acsl1	chr8	46467951	46468001	46467976	-3061	11.5217	0	11.25	-11.5217	0.0115918	-0.271739	0.980584
Acsl1	chr8	46467939	46467989	46467964	-3073	11.25	0	10.5556	-11.25	0.0155904	-0.694444	0.943834
Acsl1	chr8	46467944	46467994	46467969	-3068	11.2092	0	9.16667	-11.2092	0.0110759	-2.04257	0.81108
Acsl1	chr8	46475627	46475677	46475652	4615	11.1111	0	8.82353	-11.1111	0.0432628	-2.28758	1
Acsl1	chr8	46475628	46475678	46475653	4616	11.1111	0	8.82353	-11.1111	0.0432628	-2.28758	1
Acsl1	chr8	46467938	46467988	46467963	-3074	10.9375	0	9.54545	-10.9375	0.0147054	-1.39205	0.877843
Acsl1	chr8	46467940	46467990	46467965	-3072	10.9375	0	9.16667	-10.9375	0.0126011	-1.77083	0.829786
Acsl1	chr8	46467947	46467997	46467972	-3065	10.6875	0	10.101	-10.6875	0.0123041	-0.58649	0.946889
Acsl1	chr8	46467948	46467998	46467973	-3064	10.6875	0	10.101	-10.6875	0.0123041	-0.58649	0.946889
Acsl1	chr8	46467937	46467987	46467962	-3075	10.6618	0	8.71212	-10.6618	0.0139371	-1.94964	0.820493
Acsl1	chr8	46467943	46467993	46467968	-3069	10.5455	0	9.16667	-10.5455	0.01294	-1.37879	0.866269
Acsl1	chr8	46473219	46473269	46473244	2207	10	0	0	-10	1	-10	0.042381
Acsl1	chr8	46473220	46473270	46473245	2208	10	0	0	-10	1	-10	0.042381
Acsl1	chr8	46475635	46475685	46475660	4623	10	0	8.57143	-10	0.0460169	-1.42857	1
Acsl1	chr8	46475638	46475688	46475663	4626	10	0	9.375	-10	0.046816	-0.625	1
Acsl1	chr8	46475641	46475691	46475666	4629	10	0	10.3448	-10	0.0460169	0.344828	1
Acsl1	chr8	46475506	46475556	46475531	4494	0	2.08333	10.119	2.08333	0.152697	10.119	0.0105042
Acsl1	chr8	46475510	46475560	46475535	4498	0	2.08333	10.119	2.08333	0.146239	10.119	0.0127862
Akr1a1	chr4	116646710	116646760	116646735	4945	0	0	10.5263	0	1	10.5263	0.0445987
Akr1a1	chr4	116646708	116646758	116646733	4947	0	0	11.9048	0	1	11.9048	0.036115
Akr1a1	chr4	116646707	116646757	116646732	4948	0	0	12.7907	0	1	12.7907	0.0321508
Akr1a1	chr4	116646706	116646756	116646731	4949	0	0	13.6364	0	1	13.6364	0.0284045
Akr1a1	chr4	116646705	116646755	116646730	4950	0	0	13.6364	0	1	13.6364	0.0284045
Akr1a1	chr4	116646702	116646752	116646727	4953	0	0	13.9535	0	1	13.9535	0.018601
Akr1a1	chr4	116646698	116646748	116646723	4957	0	0	14.4444	0	1	14.4444	0.0184866
Akr1a1	chr4	116646697	116646747	116646722	4958	0	0	15.2174	0	1	15.2174	0.0155624
Akr1a1	chr4	116646696	116646746	116646721	4959	0	0	15.625	0	1	15.625	0.0136856
Akr1a1	chr4	116646695	116646745	116646720	4960	0	0	16.6667	0	1	16.6667	0.00633766
Akr1a1	chr4	116646694	116646744	116646719	4961	0	0	16.6667	0	1	16.6667	0.00633766
Akr1a1	chr4	116646691	116646741	116646716	4964	0	0	16.6667	0	1	16.6667	0.00497637
Akr1a1	chr4	116646690	116646740	116646715	4965	5	5.12821	22.9167	0.128205	0.269231	17.9167	0.0209483
Akr1a1	chr4	116646685	116646735	116646710	4970	5	5.81395	24.2105	0.813953	0.186448	19.2105	0.0141792
Akr1a1	chr4	116646682	116646732	116646707	4973	6.25	12.5	25.4167	6.25	0.379561	19.1667	0.0240192
Akr1a1	chr4	116646683	116646733	116646708	4972	5.55556	11.9048	24.7701	6.34921	0.360719	19.2146	0.0177385
Akr1a1	chr4	116646684	116646734	116646709	4971	5.55556	12.1951	24.5238	6.63957	0.353438	18.9683	0.0190561
Akr1a1	chr4	116646681	116646731	116646706	4974	6.25	13.1579	25.1852	6.90789	0.364715	18.9352	0.0257491
Akr1a1	chr4	116646664	116646714	116646689	4991	10	18.5185	30.5556	8.51852	0.395067	20.5556	0.0384411
Akr1a1	chr4	116646663	116646713	116646688	4992	10	18.5185	30.5556	8.51852	0.395067	20.5556	0.0384411
Akr1a1	chr4	116646662	116646712	116646687	4993	10	18.5185	30.5556	8.51852	0.395067	20.5556	0.0384411
Akr1a1	chr4	116646675	116646725	116646700	4980	6.25	15.1515	25.4167	8.90152	0.323212	19.1667	0.0302607
Akr1a1	chr4	116646674	116646724	116646699	4981	6.25	15.1515	25.4167	8.90152	0.323212	19.1667	0.0302607
Akr1a1	chr4	116646672	116646722	116646697	4983	6.25	15.625	25.1449	9.375	0.314068	18.8949	0.0323456
Akr1a1	chr4	116646665	116646715	116646690	4990	8.33333	17.8571	27.512	9.52381	0.354949	19.1786	0.0373713
Akr1a1	chr4	116646671	116646721	116646696	4984	6.25	16.129	24.8485	9.87903	0.304615	18.5985	0.034655
Akr1a1	chr4	116646658	116646708	116646683	4997	10	20	29.8611	10	0.372107	19.8611	0.0454457
Akr1a1	chr4	116646666	116646716	116646691	4989	7.14286	17.2414	25.1923	10.0985	0.32183	18.0495	0.038203
Akr1a1	chr4	116646670	116646720	116646695	4985	6.25	16.6667	24.1085	10.4167	0.294839	17.8585	0.0371274
Akr1a1	chr4	116654433	116654483	116654458	-2778	0	11.6883	6.97115	11.6883	0.0377447	6.97115	0.0838263
Atg2b	chr12	105681429	105681479	105681454	3757	13.8095	9.16667	2.72401	-4.64286	0.514896	-11.0855	0.0169661
Atg2b	chr12	105681431	105681481	105681456	3755	13.3929	9.16667	2.69986	-4.22619	0.562076	-10.693	0.0189711
Atg2b	chr12	105681430	105681480	105681455	3756	13.3929	9.16667	2.69986	-4.22619	0.562076	-10.693	0.0189711
Atg2b	chr12	105681433	105681483	105681458	3753	13.0682	10.4336	2.67361	-2.63458	0.635639	-10.3946	0.0205256
Atg2b	chr12	105681436	105681486	105681461	3750	13.0682	10.5556	2.77569	-2.51263	0.662086	-10.2925	0.0239876
Atg2b	chr12	105681435	105681485	105681460	3751	13.0682	10.5556	2.77569	-2.51263	0.662086	-10.2925	0.0239876
Atg2b	chr12	105683145	105683195	105683170	2041	11.1045	0.581395	3.07927	-10.5231	0.000853446	-8.02518	0.0111797
Atg2b	chr12	105683143	105683193	105683168	2043	10.7504	0.568182	3.25574	-10.1822	0.000867499	-7.49463	0.0196741
Atg2b	chr12	105689361	105689411	105689386	-4175	0	13.3333	0	13.3333	0.0209538	0	1
Atg2b	chr12	105689358	105689408	105689383	-4172	0	13.3333	0	13.3333	0.0216378	0	1
Atg2b	chr12	105689357	105689407	105689382	-4171	0	13.5714	0	13.5714	0.0204056	0	1
Atg2b	chr12	105689366	105689416	105689391	-4180	0	20.5128	0	20.5128	0.0185022	0	1
Atg2b	chr12	105689363	105689413	105689388	-4177	0	20.5128	0	20.5128	0.0159704	0	1
Atg2b	chr12	105687482	105687532	105687507	-2296	13.2035	0	16.2037	-13.2035	0.031586	3.00024	0.707478
Atg2b	chr12	105687484	105687534	105687509	-2298	11.9643	0	16.0714	-11.9643	0.033872	4.10714	0.753283
Atg2b	chr12	105689456	105689506	105689481	-4270	0	13.3777	9.36937	13.3777	0.0311888	9.36937	0.0845208
Atg2b	chr12	105689455	105689505	105689480	-4269	0	13.3777	9.36937	13.3777	0.0311888	9.36937	0.0845208
Atg2b	chr12	105689458	105689508	105689483	-4272	0	13.0374	10.6696	13.0374	0.0381365	10.6696	0.068287
Atg2b	chr12	105687741	105687791	105687766	-2555	0	0	10.9091	0	1	10.9091	0.0435513
Atg2b	chr12	105687739	105687789	105687764	-2553	0	0	11.3208	0	1	11.3208	0.0401504
Atg2b	chr12	105687735	105687785	105687760	-2549	0	0	12.7273	0	1	12.7273	0.031994
Atg2b	chr12	105687732	105687782	105687757	-2546	0	0	12.963	0	1	12.963	0.0243663
Atg2b	chr12	105687738	105687788	105687763	-2552	0	0	12.963	0	1	12.963	0.0272679
Atg2b	chr12	105687737	105687787	105687762	-2551	0	0	12.963	0	1	12.963	0.0272679
Atg2b	chr12	105687736	105687786	105687761	-2550	0	0	12.963	0	1	12.963	0.0305794
Atg2b	chr12	105687733	105687783	105687758	-2547	0	0	12.963	0	1	12.963	0.0305794
Atg2b	chr12	105687729	105687779	105687754	-2543	0	0	14.8148	0	1	14.8148	0.010806
Atg2b	chr12	105687728	105687778	105687753	-2542	0	0	15.0943	0	1	15.0943	0.010164
Atg2b	chr12	105687727	105687777	105687752	-2541	0	0	15.3846	0	1	15.3846	0.00954083
Atg2b	chr12	105687725	105687775	105687750	-2539	0	0	17.3077	0	1	17.3077	0.00660809
Atg2b	chr12	105687723	105687773	105687748	-2537	0	0	18.3673	0	1	18.3673	0.00344646
Atg2b	chr12	105687720	105687770	105687745	-2534	0	0	20.4545	0	1	20.4545	0.00216801
Atg2b	chr12	105687716	105687766	105687741	-2530	0	0	20.9302	0	1	20.9302	0.00109442
Atg2b	chr12	105687721	105687771	105687746	-2535	0	0	21.2766	0	1	21.2766	0.00160095
Atg2b	chr12	105687631	105687681	105687656	-2445	0	0	30	0	1	30	0.00276179
Atp5h	chr11	115424514	115424564	115424539	-4577	28.7317	26.25	100	-2.48167	0.65698	71.2683	0.0269252
Atp5h	chr11	115424515	115424565	115424540	-4578	27.8226	25.5556	100	-2.26703	0.606875	72.1774	0.0249429
Atp5h	chr11	115424506	115424556	115424531	-4569	31.3793	32.1429	100	0.763547	0.771479	68.6207	0.0330249
Atp5h	chr11	115424505	115424555	115424530	-4568	31.3793	32.1429	100	0.763547	0.771479	68.6207	0.0330249
Atp5h	chr11	115424504	115424554	115424529	-4567	31.3793	32.1429	100	0.763547	0.771479	68.6207	0.0330249
Atp5h	chr11	115424509	115424559	115424534	-4572	29.9906	32.1429	100	2.15227	0.844319	70.0094	0.0297463
Atp5h	chr11	115424508	115424558	115424533	-4571	29.9906	32.1429	100	2.15227	0.844319	70.0094	0.0297463
Atp5h	chr11	115424662	115424712	115424687	-4725	4.79066	10.0733	75	5.2826	0.489763	70.2093	0.0081664
Atp5h	chr11	115424663	115424713	115424688	-4726	4.8847	10.1923	75	5.30761	0.473043	70.1153	0.00838903
Atp5h	chr11	115422095	115422145	115422120	-2158	3.75	10.5519	15.6566	6.80195	0.204225	11.9066	0.0220742
Atp5h	chr11	115422097	115422147	115422122	-2160	3.67063	10.5519	14.693	6.88131	0.186916	11.0223	0.0251446
Atp5h	chr11	115422098	115422148	115422123	-2161	3.78682	10.7143	14.693	6.92747	0.180868	10.9062	0.027286
Atp5h	chr11	115424670	115424720	115424695	-4733	4.27869	11.5909	41.6667	7.31222	0.374735	37.388	0.0204392
Atp5h	chr11	115424672	115424722	115424697	-4735	4.27869	11.8687	41.6667	7.59	0.314186	37.388	0.0204392
Atp5h	chr11	115424673	115424723	115424698	-4736	5.09768	12.7778	41.6667	7.6801	0.313701	36.569	0.0263386
Atp5h	chr11	115424666	115424716	115424691	-4729	4.41024	12.5	75	8.08976	0.395043	70.5898	0.00613513
Atp5h	chr11	115424660	115424710	115424685	-4723	1.02041	9.52381	75	8.5034	0.0447628	73.9796	0.000597393
Atp5h	chr11	115424668	115424718	115424693	-4731	4.25908	13.6111	75	9.35203	0.380604	70.7409	0.0058698
Atp5h	chr11	115422092	115422142	115422117	-2155	3.84058	13.4091	21.2121	9.56851	0.1746	17.3715	0.00952529
Atp5h	chr11	115416074	115416124	115416099	3863	0	10	0	10	0.0484957	0	1
Atp5h	chr11	115418232	115418282	115418257	1705	0	11.0734	3.57143	11.0734	0.000865046	3.57143	0.0406717
Atp5h	chr11	115416079	115416129	115416104	3858	0	11.1111	0	11.1111	0.0466193	0	1
Atp5h	chr11	115416077	115416127	115416102	3860	0	11.1111	0	11.1111	0.0417513	0	1
Atp5h	chr11	115416076	115416126	115416101	3861	0	11.1111	0	11.1111	0.0432628	0	1
Atp5h	chr11	115417983	115418033	115418008	1954	0	12.5	0	12.5	0.0268907	0	1
Atp5h	chr11	115417982	115418032	115418007	1955	0	12.5	0	12.5	0.0268907	0	1
Atp5h	chr11	115418021	115418071	115418046	1916	0	13.3333	0.862069	13.3333	0.0222617	0.862069	0.458473
Atp5h	chr11	115418019	115418069	115418044	1918	0	13.3333	0.833333	13.3333	0.0198282	0.833333	0.450853
Atp5h	chr11	115418017	115418067	115418042	1920	0	13.3333	0.833333	13.3333	0.0198282	0.833333	0.450853
Atp5h	chr11	115418016	115418066	115418041	1921	0	13.3333	0.862069	13.3333	0.0209983	0.862069	0.452771
Atp5h	chr11	115418013	115418063	115418038	1924	0	13.3333	0.877193	13.3333	0.0209983	0.877193	0.45093
Atp5h	chr11	115418011	115418061	115418036	1926	0	13.3333	0	13.3333	0.0198282	0	1
Atp5h	chr11	115418007	115418057	115418032	1930	0	13.3929	0	13.3929	0.0205965	0	1
Atp5h	chr11	115418006	115418056	115418031	1931	0	13.3929	0	13.3929	0.0205965	0	1
Atp5h	chr11	115417998	115418048	115418023	1939	0	13.3929	0	13.3929	0.01539	0	1
Atp5h	chr11	115417996	115418046	115418021	1941	0	13.3929	0	13.3929	0.0136138	0	1
Atp5h	chr11	115417995	115418045	115418020	1942	0	13.3929	0	13.3929	0.0144659	0	1
Atp5h	chr11	115417994	115418044	115418019	1943	0	13.3929	0	13.3929	0.0136138	0	1
Atp5h	chr11	115418009	115418059	115418034	1928	0	13.8889	0	13.8889	0.0198968	0	1
Atp5h	chr11	115417986	115418036	115418011	1951	0	13.8889	0	13.8889	0.0114883	0	1
Atp5h	chr11	115418004	115418054	115418029	1933	0	14.2857	0	14.2857	0.0168263	0	1
Atp5h	chr11	115418002	115418052	115418027	1935	0	14.2857	0	14.2857	0.0157365	0	1
Atp5h	chr11	115418000	115418050	115418025	1937	0	14.2857	0	14.2857	0.0157365	0	1
Atp5h	chr11	115417990	115418040	115418015	1947	0	14.5833	0	14.5833	0.0123214	0	1
Atp5h	chr11	115417989	115418039	115418014	1948	0	14.5833	0	14.5833	0.0123214	0	1
Atp5h	chr11	115417987	115418037	115418012	1950	0	14.5833	0	14.5833	0.0123214	0	1
Atp5h	chr11	115417219	115417269	115417244	2718	0	15.7692	0	15.7692	0.000186375	0	1
Atp5h	chr11	115417390	115417440	115417415	2547	10.3147	26.6667	6.06061	16.352	0.0492099	-4.25408	0.491269
Atp5h	chr11	115417380	115417430	115417405	2557	9.74755	26.9231	6.45161	17.1755	0.0447948	-3.29593	0.644873
Atp5h	chr11	115417222	115417272	115417247	2715	0	18	0	18	2.25444e-05	0	1
Atp5h	chr11	115417221	115417271	115417246	2716	0	18	0	18	2.25444e-05	0	1
Atp5h	chr11	115417383	115417433	115417408	2554	10.5455	28.5714	6.06061	18.026	0.0374422	-4.48485	0.476357
Atp5h	chr11	115417382	115417432	115417407	2555	10.5455	28.5714	6.06061	18.026	0.0374422	-4.48485	0.476357
Atp5h	chr11	115417396	115417446	115417421	2541	11.3248	30	2.7027	18.6752	0.037114	-8.62208	0.300658
Atp5h	chr11	115417978	115418028	115418003	1959	0	18.75	0	18.75	0.0138139	0	1
Atp5h	chr11	115417394	115417444	115417419	2543	10.5296	30	5.71429	19.4704	0.0257279	-4.81527	0.413743
Atp5h	chr11	115417399	115417449	115417424	2538	11.5556	31.0345	2.77778	19.4789	0.033741	-8.77778	0.28801
Atp5h	chr11	115417980	115418030	115418005	1957	0	19.6429	0	19.6429	0.0134374	0	1
Atp5h	chr11	115417389	115417439	115417414	2548	10.101	30	5.88235	19.899	0.0196897	-4.21866	0.480454
Atp5h	chr11	115417369	115417419	115417394	2568	8.22222	28.5714	4.65116	20.3492	0.0226468	-3.57106	0.643941
Atp5h	chr11	115417387	115417437	115417412	2550	9.64286	30	6.06061	20.3571	0.015162	-3.58225	0.550296
Atp5h	chr11	115417371	115417421	115417396	2566	8.15018	28.5714	4.87805	20.4212	0.0115095	-3.27213	0.617202
Atp5h	chr11	115417379	115417429	115417404	2558	9.0303	29.6296	6.06061	20.5993	0.0156605	-2.9697	0.65416
Atp5h	chr11	115417367	115417417	115417392	2570	8.57558	29.6296	4.87805	21.054	0.0224015	-3.69753	0.645387
Atp5h	chr11	115417385	115417435	115417410	2552	10.6079	32.1429	6.06061	21.5349	0.0170169	-4.54733	0.461399
Atp5h	chr11	115417366	115417416	115417391	2571	8.96076	30.7692	5.12821	21.8085	0.0221326	-3.83256	0.646999
Atp5h	chr11	115417364	115417414	115417389	2573	7.20093	29.1667	5.12821	21.9657	0.00756647	-2.07272	0.782226
Atp5h	chr11	115417373	115417423	115417398	2564	8.5641	32.1429	5.12821	23.5788	0.00416383	-3.4359	0.592766
Atp5h	chr11	115417404	115417454	115417429	2533	10.5556	34.6154	2.77778	24.0598	0.0106025	-7.77778	0.333645
Atp5h	chr11	115417378	115417428	115417403	2559	8.71041	33.3333	5.71429	24.6229	0.00474213	-2.99612	0.631529
Atp5h	chr11	115417377	115417427	115417402	2560	8.71041	33.3333	5.71429	24.6229	0.00474213	-2.99612	0.631529
Atp5h	chr11	115417376	115417426	115417401	2561	8.71041	33.3333	5.71429	24.6229	0.00474213	-2.99612	0.631529
Atp5h	chr11	115417407	115417457	115417432	2530	11.5556	37.5	2.77778	25.9444	0.0104585	-8.77778	0.256719
Atp5h	chr11	115417406	115417456	115417431	2531	11.5556	37.5	2.77778	25.9444	0.0104585	-8.77778	0.256719
Atp5h	chr11	115417362	115417412	115417387	2575	0	26.087	0	26.087	3.78858e-05	0	1
Atp5h	chr11	115417359	115417409	115417384	2578	0	28.5714	0	28.5714	1.93775e-05	0	1
Atp5h	chr11	115417335	115417385	115417360	2602	0	28.5714	0	28.5714	0.00150885	0	1
Atp5h	chr11	115417409	115417459	115417434	2528	10.3147	40.9091	2.94118	30.5944	0.00261215	-7.37351	0.377866
Atp5h	chr11	115417229	115417279	115417254	2708	0	31.25	0	31.25	2.46624e-06	0	1
Atp5h	chr11	115417412	115417462	115417437	2525	10.5455	42.8571	2.77778	32.3117	0.00202013	-7.76768	0.311857
Atp5h	chr11	115417411	115417461	115417436	2526	10.5455	42.8571	3.0303	32.3117	0.00202013	-7.51515	0.384699
Atp5h	chr11	115417354	115417404	115417379	2583	0	33.3333	0	33.3333	1.15886e-05	0	1
Atp5h	chr11	115417413	115417463	115417438	2524	10.7955	45	2.85714	34.2045	0.00152034	-7.93831	0.316379
Atp5h	chr11	115417353	115417403	115417378	2584	0	35.2941	0	35.2941	8.86801e-06	0	1
Atp5h	chr11	115417416	115417466	115417441	2521	1.6129	38.8889	0	37.276	6.99009e-05	-1.6129	0.293098
Atp5h	chr11	115417338	115417388	115417363	2599	0	37.5	0	37.5	0.000165788	0	1
Atp5h	chr11	115417415	115417465	115417440	2522	3.88563	42.1053	0	38.2196	0.000100489	-3.88563	0.138511
Atp5h	chr11	115417344	115417394	115417369	2593	0	41.6667	0	41.6667	7.12637e-06	0	1
Atp5h	chr11	115417418	115417468	115417443	2519	1.72414	43.75	0	42.0259	4.67609e-05	-1.72414	0.252169
Atp5h	chr11	115417350	115417400	115417375	2587	0	42.8571	0	42.8571	3.2735e-06	0	1
Atp5h	chr11	115417349	115417399	115417374	2588	0	42.8571	0	42.8571	3.2735e-06	0	1
Atp5h	chr11	115417235	115417285	115417260	2702	0	43.75	0	43.75	7.72546e-09	0	1
Atp5h	chr11	115417424	115417474	115417449	2513	1.78571	46.1538	0	44.3681	9.73885e-05	-1.78571	0.222997
Atp5h	chr11	115417421	115417471	115417446	2516	1.66667	46.6667	0	45	2.53806e-05	-1.66667	0.248077
Atp5h	chr11	115417347	115417397	115417372	2590	0	46.1538	0	46.1538	1.61467e-06	0	1
Atp5h	chr11	115417346	115417396	115417371	2591	0	46.1538	0	46.1538	1.12428e-06	0	1
Atp5h	chr11	115417237	115417287	115417262	2700	0	47.0588	0	47.0588	6.11342e-10	0	1
Atp5h	chr11	115417429	115417479	115417454	2508	1.85185	50	0	48.1481	7.06218e-05	-1.85185	0.197504
Atp5h	chr11	115417427	115417477	115417452	2510	1.85185	50	0	48.1481	7.06218e-05	-1.85185	0.203192
Atp5h	chr11	115417426	115417476	115417451	2511	1.85185	50	0	48.1481	7.06218e-05	-1.85185	0.203192
Atp5h	chr11	115417422	115417472	115417447	2515	1.66667	50	0	48.3333	1.65177e-05	-1.66667	0.23379
Atp5h	chr11	115417238	115417288	115417263	2699	0	50	0	50	4.79212e-11	0	1
Atp5h	chr11	115417430	115417480	115417455	2507	1.92308	54.5455	0	52.6224	4.79818e-05	-1.92308	0.190249
Atp5h	chr11	115417434	115417484	115417459	2503	0	55.5556	0	55.5556	4.70887e-06	0	1
Atp5h	chr11	115417433	115417483	115417458	2504	0	55.5556	0	55.5556	4.70887e-06	0	1
Atp5h	chr11	115417239	115417289	115417264	2698	0	56.25	0	56.25	1.95982e-11	0	1
Atp5h	chr11	115417437	115417487	115417462	2500	0	57.1429	0	57.1429	2.23762e-05	0	1
Atp5h	chr11	115417242	115417292	115417267	2695	0	64.2857	0	64.2857	2.80165e-12	0	1
Atp5h	chr11	115417240	115417290	115417265	2697	0	64.2857	0	64.2857	3.67399e-12	0	1
Atp5h	chr11	115417244	115417294	115417269	2693	0	66.6667	0	66.6667	1.76976e-13	0	1
Atp5h	chr11	115417243	115417293	115417268	2694	0	66.6667	0	66.6667	1.76976e-13	0	1
Atp5h	chr11	115417246	115417296	115417271	2691	0	71.4286	0	71.4286	5.37116e-14	0	1
Atp5h	chr11	115417248	115417298	115417273	2689	0	84.6154	0	84.6154	4.71468e-16	0	1
Atp5h	chr11	115417257	115417307	115417282	2680	0	85.7143	0	85.7143	2.17367e-17	0	1
Atp5h	chr11	115417253	115417303	115417278	2684	0	85.7143	0	85.7143	2.36746e-17	0	1
Atp5h	chr11	115417252	115417302	115417277	2685	0	85.7143	0	85.7143	2.36746e-17	0	1
Atp5h	chr11	115417263	115417313	115417288	2674	0	86.6667	0	86.6667	1.86554e-18	0	1
Atp5h	chr11	115417261	115417311	115417286	2676	0	86.6667	0	86.6667	1.0916e-18	0	1
Atp5h	chr11	115417259	115417309	115417284	2678	0	86.6667	0	86.6667	1.19179e-18	0	1
Atp5h	chr11	115417258	115417308	115417283	2679	0	86.6667	0	86.6667	1.19179e-18	0	1
Atp5h	chr11	115417265	115417315	115417290	2672	0	92.3077	0	92.3077	3.54858e-18	0	1
Atp5h	chr11	115417447	115417497	115417472	2490	0	100	0	100	0.00242735	0	1
Atp5h	chr11	115417446	115417496	115417471	2491	0	100	0	100	7.53871e-05	0	1
Atp5h	chr11	115417444	115417494	115417469	2493	0	100	0	100	9.60487e-05	0	1
Atp5h	chr11	115417443	115417493	115417468	2494	0	100	0	100	5.50741e-06	0	1
Atp5h	chr11	115417442	115417492	115417467	2495	0	100	0	100	5.50741e-06	0	1
Atp5h	chr11	115417310	115417360	115417335	2627	0	100	0	100	0.00122407	0	1
Atp5h	chr11	115417308	115417358	115417333	2629	0	100	0	100	1.90899e-05	0	1
Atp5h	chr11	115417305	115417355	115417330	2632	0	100	0	100	1.75012e-05	0	1
Atp5h	chr11	115417300	115417350	115417325	2637	0	100	0	100	3.24332e-07	0	1
Atp5h	chr11	115417299	115417349	115417324	2638	0	100	0	100	3.24332e-07	0	1
Atp5h	chr11	115417289	115417339	115417314	2648	0	100	0	100	3.46989e-10	0	1
Atp5h	chr11	115417286	115417336	115417311	2651	0	100	0	100	9.1658e-13	0	1
Atp5h	chr11	115417283	115417333	115417308	2654	0	100	0	100	2.70368e-15	0	1
Atp5h	chr11	115417282	115417332	115417307	2655	0	100	0	100	2.94731e-15	0	1
Atp5h	chr11	115417279	115417329	115417304	2658	0	100	0	100	4.19727e-15	0	1
Atp5h	chr11	115417276	115417326	115417301	2661	0	100	0	100	1.27553e-16	0	1
Atp5h	chr11	115417273	115417323	115417298	2664	0	100	0	100	2.01923e-16	0	1
Atp5h	chr11	115417271	115417321	115417296	2666	0	100	0	100	9.90939e-18	0	1
Atp5h	chr11	115417270	115417320	115417295	2667	0	100	0	100	9.90939e-18	0	1
Atp5h	chr11	115417268	115417318	115417293	2669	0	100	0	100	3.02114e-19	0	1
Atp5h	chr11	115417267	115417317	115417292	2670	0	100	0	100	1.71644e-19	0	1
Cox7a2l	chr17	83515140	83515190	83515165	-832	36.9318	20.3008	14.5455	-16.6311	0.138565	-22.3864	0.020874
Cox7a2l	chr17	83515144	83515194	83515169	-836	30	19.3966	12.5	-10.6034	0.302346	-17.5	0.0433386
Cox7a2l	chr17	83516599	83516649	83516624	-2291	5.125	19.2935	11.7409	14.1685	0.00735378	6.61589	0.107372
Cox7a2l	chr17	83516598	83516648	83516623	-2290	5.125	19.2935	11.7409	14.1685	0.00735378	6.61589	0.107372
Cox7a2l	chr17	83516621	83516671	83516646	-2313	14.0867	29.5139	19.147	15.4272	0.0313549	5.06032	0.381865
Cox7a2l	chr17	83516620	83516670	83516645	-2312	14.0867	29.5139	19.147	15.4272	0.0313549	5.06032	0.381865
Cox7a2l	chr17	83516601	83516651	83516626	-2293	5.20537	20.7792	12.3214	15.5738	0.00493217	7.11606	0.102274
Cox7a2l	chr17	83516623	83516673	83516648	-2315	13.5714	29.5139	18.8596	15.9425	0.0237471	5.28822	0.347128
Cox7a2l	chr17	83516619	83516669	83516644	-2311	13.4615	29.5139	18.8596	16.0524	0.0237471	5.39811	0.347128
Cox7a2l	chr17	83516618	83516668	83516643	-2310	13.4615	29.5139	18.8596	16.0524	0.0237471	5.39811	0.347128
Cox7a2l	chr17	83516633	83516683	83516658	-2325	16.6667	33.9367	35.5952	17.27	0.0310914	18.9286	0.354517
Cox7a2l	chr17	83516604	83516654	83516629	-2296	5.46339	23.3333	13.2212	17.8699	0.00307455	7.75777	0.115698
Cox7a2l	chr17	83516603	83516653	83516628	-2295	5.46339	23.3333	13.2212	17.8699	0.00307455	7.75777	0.115698
Cox7a2l	chr17	83516602	83516652	83516627	-2294	5.46339	23.3333	13.2212	17.8699	0.00307455	7.75777	0.115698
Cox7a2l	chr17	83515663	83515713	83515688	-1355	9.68045	27.8846	14.4841	18.2042	0.0211969	4.80368	0.373338
Cox7a2l	chr17	83516625	83516675	83516650	-2317	14.6382	32.8664	21.1207	18.2282	0.0167508	6.48253	0.292146
Cox7a2l	chr17	83516607	83516657	83516632	-2299	6.24098	25	13.5417	18.759	0.00430937	7.30069	0.148585
Cox7a2l	chr17	83516626	83516676	83516651	-2318	14.0909	32.8664	20.8333	18.7755	0.0122966	6.74242	0.263607
Cox7a2l	chr17	83516608	83516658	83516633	-2300	6.08016	25	13.4291	18.9198	0.00367812	7.34889	0.157103
Cox7a2l	chr17	83516609	83516659	83516634	-2301	6.58307	26.1111	13.6607	19.528	0.00455033	7.07764	0.172973
Cox7a2l	chr17	83516617	83516667	83516642	-2309	13.4615	34.5238	19.4444	21.0623	0.0066882	5.98291	0.307818
Cox7a2l	chr17	83515665	83515715	83515690	-1357	8.75576	32.6667	14.8109	23.9109	0.0078112	6.05516	0.270874
Cox7a2l	chr17	83515666	83515716	83515691	-1358	8.70536	32.6667	14.1762	23.9613	0.00855331	5.47089	0.302173
Cox7a2l	chr17	83516631	83516681	83516656	-2323	16.8016	44.6429	32.7887	27.8412	0.00178296	15.9871	0.316839
Cox7a2l	chr17	83516613	83516663	83516638	-2305	10.2058	41.6667	18.9076	31.4608	9.30565e-05	8.70173	0.119733
Cox7a2l	chr17	83516612	83516662	83516637	-2304	9.43257	41.6667	18.5215	32.2341	4.09186e-05	9.08889	0.0931082
Hadh	chr3	131274400	131274450	131274425	-2324	10.4167	0	0	-10.4167	0.17391	-10.4167	0.0321996
Hadh	chr3	131274855	131274905	131274880	-2779	11.6071	3.49224	0	-8.1149	0.135476	-11.6071	0.0152219
Hadh	chr3	131274853	131274903	131274878	-2777	11.5288	3.4632	0	-8.06562	0.135674	-11.5288	0.0196291
Hadh	chr3	131274852	131274902	131274877	-2776	11.5288	3.4632	0	-8.06562	0.135674	-11.5288	0.0196291
Hadh	chr3	131274851	131274901	131274876	-2775	11.6883	3.71951	0	-7.9688	0.141356	-11.6883	0.019414
Hadh	chr3	131274850	131274900	131274875	-2774	11.6883	3.71951	0	-7.9688	0.141356	-11.6883	0.019414
Hadh	chr3	131274847	131274897	131274872	-2771	12.0448	4.09357	0	-7.95125	0.14772	-12.0448	0.0205131
Hadh	chr3	131274842	131274892	131274867	-2766	12.462	4.59559	0	-7.86642	0.163765	-12.462	0.0261262
Hadh	chr3	131274840	131274890	131274865	-2764	12.3512	4.59559	0	-7.7556	0.172035	-12.3512	0.0273388
Hadh	chr3	131274844	131274894	131274869	-2768	12.2449	4.51389	0	-7.73101	0.163147	-12.2449	0.0202945
Hadh	chr3	131274838	131274888	131274863	-2762	12.5776	5.13393	0	-7.44371	0.19274	-12.5776	0.027334
Hadh	chr3	131274835	131274885	131274860	-2759	10.9903	5.2381	0	-5.75224	0.235516	-10.9903	0.0359728
Hadh	chr3	131274836	131274886	131274861	-2760	10.8747	5.18433	0	-5.69037	0.233408	-10.8747	0.0312267
Hadh	chr3	131274831	131274881	131274856	-2755	10.2273	6.08974	0	-4.13753	0.326185	-10.2273	0.0480494
Hadh	chr3	131274830	131274880	131274855	-2754	11.0976	7.08333	0	-4.01423	0.34949	-11.0976	0.0453464
Hadh	chr3	131270573	131270623	131270598	1503	2.94118	0	14.7222	-2.94118	0.0486432	11.781	0.506599
Hadh	chr3	131270570	131270620	131270595	1506	2.94118	0	14.7222	-2.94118	0.0486432	11.781	0.506599
Hadh	chr3	131274412	131274462	131274437	-2336	14.2857	14.5833	3.125	0.297619	1	-11.1607	0.0328432
Hadh	chr3	131274405	131274455	131274430	-2329	13.6574	14.5833	3.57143	0.925926	1	-10.086	0.049362
Hadh	chr3	131273157	131273207	131273182	-1081	4.09267	13.2479	14.6739	9.15519	0.0344053	10.5812	0.242836
Hadh	chr3	131273148	131273198	131273173	-1072	4.64158	13.8824	16.2679	9.24078	0.0469109	11.6264	0.196097
Hadh	chr3	131273149	131273199	131273174	-1073	4.40039	13.7143	16.1364	9.3139	0.0399801	11.736	0.203664
Hadh	chr3	131273152	131273202	131273177	-1076	4.55487	14.3939	17.6316	9.83907	0.03695	13.0767	0.207624
Hadh	chr3	131273153	131273203	131273178	-1077	4.35606	14.2157	17.5	9.85963	0.0328261	13.1439	0.219395
Hadh	chr3	131273159	131273209	131273184	-1083	4.34851	15.5844	16.0173	11.2359	0.023217	11.6688	0.229341
Ndufb9	chr15	58932081	58932131	58932106	-1650	71.4286	18.9148	77.7778	-52.5138	0.000179825	6.34921	0.572519
Ndufb9	chr15	58932082	58932132	58932107	-1649	71.4286	20.1968	77.7778	-51.2318	0.00031055	6.34921	0.572519
Ndufb9	chr15	58932083	58932133	58932108	-1648	71.4286	21.6667	77.7778	-49.7619	0.000552453	6.34921	0.572519
Ndufb9	chr15	58932086	58932136	58932111	-1645	58.3333	10.5455	66.6667	-47.7879	0.00389501	8.33333	0.613793
Ndufb9	chr15	58932069	58932119	58932094	-1662	45.2991	13.8571	41.6667	-31.4421	0.00221531	-3.63248	0.521267
Ndufb9	chr15	58932072	58932122	58932097	-1659	45.2991	14.3655	41.6667	-30.9337	0.00286326	-3.63248	0.521267
Ndufb9	chr15	58932063	58932113	58932088	-1668	25.3846	8.39161	13.6364	-16.993	0.0368862	-11.7483	0.767019
Ndufb9	chr15	58931248	58931298	58931273	-2483	16.9856	3.33333	10.0575	-13.6523	0.030911	-6.92817	0.165999
Ndufb9	chr15	58931251	58931301	58931276	-2480	16.9856	3.33333	10.8766	-13.6523	0.0332273	-6.10902	0.210753
Ndufb9	chr15	58931250	58931300	58931275	-2481	16.5909	3.26087	10	-13.33	0.0314785	-6.59091	0.178085
Ndufb9	chr15	58931255	58931305	58931280	-2476	15.8333	3.33333	11.014	-12.5	0.0497866	-4.81935	0.26772
Ndufb9	chr15	58931254	58931304	58931279	-2477	15.4762	3.26087	10.119	-12.2153	0.0469084	-5.35714	0.22468
Ndufb9	chr15	58937775	58937825	58937800	4044	1.78571	0	24.3056	-1.78571	0.551565	22.5198	0.032884
Ndufb9	chr15	58937780	58937830	58937805	4049	1.78571	0	24.6324	-1.78571	0.582066	22.8466	0.0261104
Ndufb9	chr15	58937781	58937831	58937806	4050	1.78571	0	24.6324	-1.78571	0.582066	22.8466	0.0261104
Ndufb9	chr15	58937774	58937824	58937799	4043	1.72414	0	22.2222	-1.72414	0.544853	20.4981	0.0329153
Ndufb9	chr15	58937777	58937827	58937802	4046	1.66667	0	24.3056	-1.66667	0.560153	22.6389	0.0288084
Ndufb9	chr15	58937787	58937837	58937812	4056	1.5625	0	25.4167	-1.5625	0.590608	23.8542	0.0103396
Ndufb9	chr15	58937784	58937834	58937809	4053	1.51515	0	25	-1.51515	0.598648	23.4848	0.0135977
Ndufb9	chr15	58937785	58937835	58937810	4054	1.51515	0	25	-1.51515	0.598648	23.4848	0.0135977
Ndufb9	chr15	58937788	58937838	58937813	4057	1.51515	0	25.8929	-1.51515	0.590608	24.3777	0.00626144
Ndufb9	chr15	58937792	58937842	58937817	4061	1.47059	0	23.2955	-1.47059	0.579846	21.8249	0.023474
Ndufb9	chr15	58937794	58937844	58937819	4063	1.42857	0	23.2955	-1.42857	0.608556	21.8669	0.0221869
Ndufb9	chr15	58937795	58937845	58937820	4064	1.42857	0	23.2955	-1.42857	0.608556	21.8669	0.0221869
Ndufb9	chr15	58937797	58937847	58937822	4066	1.38889	0	23.75	-1.38889	0.608556	22.3611	0.0136453
Ndufb9	chr15	58937798	58937848	58937823	4067	1.38889	0	23.75	-1.38889	0.608556	22.3611	0.0136453
Ndufb9	chr15	58937799	58937849	58937824	4068	1.38889	0	23.75	-1.38889	0.608556	22.3611	0.0136453
Ndufb9	chr15	58937800	58937850	58937825	4069	1.38889	0	25	-1.38889	0.56441	23.6111	0.00979232
Ndufb9	chr15	58937802	58937852	58937827	4071	1.35135	0	25.5556	-1.35135	0.56441	24.2042	0.00506907
Ndufb9	chr15	58937840	58937890	58937865	4109	0	0	13.3333	0	1	13.3333	0.00473599
Ndufb9	chr15	58937842	58937892	58937867	4111	0	0	13.3333	0	1	13.3333	0.00518911
Ndufb9	chr15	58937843	58937893	58937868	4112	0	0	13.3333	0	1	13.3333	0.0057008
Ndufb9	chr15	58937844	58937894	58937869	4113	0	0	13.3333	0	1	13.3333	0.00628072
Ndufb9	chr15	58937845	58937895	58937870	4114	0	0	13.3333	0	1	13.3333	0.00628072
Ndufb9	chr15	58937846	58937896	58937871	4115	0	0	13.3333	0	1	13.3333	0.00628072
Ndufb9	chr15	58937848	58937898	58937873	4117	0	0	13.3333	0	1	13.3333	0.00659982
Ndufb9	chr15	58937850	58937900	58937875	4119	0	0	13.3333	0	1	13.3333	0.00628072
Ndufb9	chr15	58937835	58937885	58937860	4104	0	0	14.2857	0	1	14.2857	0.00313313
Ndufb9	chr15	58937838	58937888	58937863	4107	0	0	14.2857	0	1	14.2857	0.00271586
Ndufb9	chr15	58937827	58937877	58937852	4096	0	0	20	0	1	20	0.00138519
Ndufb9	chr15	58937829	58937879	58937854	4098	0	0	20	0	1	20	0.00151143
Ndufb9	chr15	58937825	58937875	58937850	4094	0	0	20.8333	0	1	20.8333	0.000852491
Ndufb9	chr15	58937807	58937857	58937832	4076	0	0	22.2222	0	1	22.2222	0.00829077
Ndufb9	chr15	58937808	58937858	58937833	4077	0	0	22.2222	0	1	22.2222	0.00829077
Ndufb9	chr15	58937809	58937859	58937834	4078	0	0	22.2222	0	1	22.2222	0.00829077
Ndufb9	chr15	58937813	58937863	58937838	4082	0	0	22.2222	0	1	22.2222	0.00051047
Ndufb9	chr15	58937815	58937865	58937840	4084	0	0	22.2222	0	1	22.2222	6.48327e-05
Ndufb9	chr15	58937817	58937867	58937842	4086	0	0	22.2222	0	1	22.2222	5.78348e-05
Ndufb9	chr15	58937818	58937868	58937843	4087	0	0	25	0	1	25	0.000158833
Ndufb9	chr15	58937821	58937871	58937846	4090	0	0	25	0	1	25	0.000154982
Ndufb9	chr15	58937907	58937957	58937932	4176	0	2.5641	13.5714	2.5641	0.143129	13.5714	0.00306585
Ndufb9	chr15	58937910	58937960	58937935	4179	0	2.63158	14.3858	2.63158	0.130028	14.3858	0.00710048
Ndufb9	chr15	58937904	58937954	58937929	4173	0	2.7027	12.7946	2.7027	0.135581	12.7946	0.0039735
Ndufb9	chr15	58937916	58937966	58937941	4185	0	2.7027	16.3515	2.7027	0.133667	16.3515	0.0171918
Ndufb9	chr15	58937899	58937949	58937924	4168	0	2.77778	12.3333	2.77778	0.152861	12.3333	0.00619418
Ndufb9	chr15	58937900	58937950	58937925	4169	0	2.77778	12.3333	2.77778	0.157702	12.3333	0.00683428
Ndufb9	chr15	58937903	58937953	58937928	4172	0	2.77778	12.9371	2.77778	0.140774	12.9371	0.00451187
Ndufb9	chr15	58937866	58937916	58937891	4135	0	2.77778	14.5455	2.77778	0.166839	14.5455	0.00141887
Ndufb9	chr15	58937914	58937964	58937939	4183	0	2.77778	16.4747	2.77778	0.1346	16.4747	0.0144416
Ndufb9	chr15	58937915	58937965	58937940	4184	0	2.77778	16.4747	2.77778	0.1346	16.4747	0.0144416
Ndufb9	chr15	58937897	58937947	58937922	4166	0	2.85714	12.5	2.85714	0.149696	12.5	0.00583786
Ndufb9	chr15	58937902	58937952	58937927	4171	0	2.85714	13.0909	2.85714	0.146506	13.0909	0.00515916
Ndufb9	chr15	58937912	58937962	58937937	4181	0	2.85714	15.6404	2.85714	0.125907	15.6404	0.010957
Ndufb9	chr15	58937896	58937946	58937921	4165	0	2.94118	12.6812	2.94118	0.156194	12.6812	0.00672239
Ndufb9	chr15	58937895	58937945	58937920	4164	0	3.0303	12.8788	3.0303	0.163429	12.8788	0.00780391
Ndufb9	chr15	58937894	58937944	58937919	4163	0	3.125	13.0952	3.125	0.165578	13.0952	0.00818884
Ndufb9	chr15	58937891	58937941	58937916	4160	0	3.22581	13.3333	3.22581	0.156413	13.3333	0.00690673
Ndufb9	chr15	58937892	58937942	58937917	4161	0	3.22581	13.3333	3.22581	0.161986	13.3333	0.00770587
Ndufb9	chr15	58937888	58937938	58937913	4157	0	3.44828	12.9085	3.44828	0.132255	12.9085	0.0077021
Ndufb9	chr15	58937882	58937932	58937907	4151	0	3.57143	10.8824	3.57143	0.106069	10.8824	0.0159689
Ndufb9	chr15	58937879	58937929	58937904	4148	0	3.57143	11.0548	3.57143	0.0927116	11.0548	0.0121945
Ndufb9	chr15	58937880	58937930	58937905	4149	0	3.57143	11.0548	3.57143	0.0991894	11.0548	0.0140343
Ndufb9	chr15	58937885	58937935	58937910	4154	0	3.57143	12.334	3.57143	0.113276	12.334	0.0093253
Ndufb9	chr15	58937886	58937936	58937911	4155	0	3.57143	12.334	3.57143	0.126087	12.334	0.0121104
Ndufb9	chr15	58937884	58937934	58937909	4153	0	3.7037	11.6071	3.7037	0.10668	11.6071	0.0155308
Ndufb9	chr15	58937876	58937926	58937901	4145	0	4	12.3153	4	0.0861052	12.3153	0.0108216
Ndufb9	chr15	58937872	58937922	58937897	4141	0	4.16667	12.531	4.16667	0.0803975	12.531	0.0100271
Ndufb9	chr15	58937873	58937923	58937898	4142	0	4.16667	12.531	4.16667	0.0803975	12.531	0.0100271
Ndufb9	chr15	58937874	58937924	58937899	4143	0	4.16667	12.8647	4.16667	0.0799868	12.8647	0.00940254
Ndufb9	chr15	58937869	58937919	58937894	4138	0	4.7619	16.6209	4.7619	0.0641596	16.6209	0.00117092
Ndufb9	chr15	58937868	58937918	58937893	4137	0	5.26316	18.3333	5.26316	0.0536801	18.3333	0.000666255
Ndufb9	chr15	58935178	58935228	58935203	1447	0	12.5	1.72414	12.5	0.0393754	1.72414	0.36332
Ndufb9	chr15	58938238	58938288	58938263	4507	1.51515	14.9306	9.96732	13.4154	0.0477553	8.45217	0.148596
Ndufb9	chr15	58938239	58938289	58938264	4508	1.5625	15.5556	9.96732	13.9931	0.045473	8.40482	0.157066
Ndufb9	chr15	58938235	58938285	58938260	4504	1.5625	15.625	10.4278	14.0625	0.0486648	8.86531	0.152077
Ndufb9	chr15	58930067	58930117	58930092	-3664	0	14.5833	6.68498	14.5833	0.0107716	6.68498	0.0313276
Ndufb9	chr15	58930069	58930119	58930094	-3662	0	14.5833	6.92308	14.5833	0.0104134	6.92308	0.0289883
Ndufb9	chr15	58930070	58930120	58930095	-3661	0	14.5833	7.26316	14.5833	0.0107716	7.26316	0.0275065
Ndufb9	chr15	58930080	58930130	58930105	-3651	0	14.5833	8.17308	14.5833	0.00943804	8.17308	0.0299091
Ndufb9	chr15	58930077	58930127	58930102	-3654	0	14.5833	8.25	14.5833	0.0100724	8.25	0.024817
Ndufb9	chr15	58938241	58938291	58938266	4510	1.6129	16.9643	9.96732	15.3514	0.0378986	8.35442	0.166112
Ndufb9	chr15	58930066	58930116	58930091	-3665	0	15.4762	7	15.4762	0.00998605	7	0.0309457
Ndufb9	chr15	58930086	58930136	58930111	-3645	0	16.25	8.84058	16.25	0.00963922	8.84058	0.02166
Ndufb9	chr15	58930061	58930111	58930086	-3670	0	16.6667	6.84524	16.6667	0.00988493	6.84524	0.0360139
Ndufb9	chr15	58930063	58930113	58930088	-3668	0	16.6667	7.08333	16.6667	0.00951294	7.08333	0.0331882
Ndufb9	chr15	58930059	58930109	58930084	-3672	0	16.6667	7.17391	16.6667	0.0111387	7.17391	0.0372721
Ndufb9	chr15	58930060	58930110	58930085	-3671	0	16.6667	7.17391	16.6667	0.0111387	7.17391	0.0372721
Ndufb9	chr15	58938242	58938292	58938267	4511	1.72414	18.6813	10.5699	16.9572	0.0356865	8.84572	0.173509
Ndufb9	chr15	58930082	58930132	58930107	-3649	0	17.1429	8.75	17.1429	0.00715929	8.75	0.0250639
Ndufb9	chr15	58930084	58930134	58930109	-3647	0	17.1429	8.75	17.1429	0.00715929	8.75	0.0250639
Ndufb9	chr15	58938246	58938296	58938271	4515	1.85185	19.6429	10.9375	17.791	0.0330839	9.08565	0.176287
Ndufb9	chr15	58938249	58938299	58938274	4518	1.85185	20.7792	10.6618	18.9274	0.0238009	8.80991	0.170896
Ndufb9	chr15	58938248	58938298	58938273	4517	1.85185	20.7792	10.7955	18.9274	0.0257907	8.9436	0.173509
Ndufb9	chr15	58930088	58930138	58930113	-3643	0	19.6429	9.52381	19.6429	0.00619139	9.52381	0.015751
Ndufb9	chr15	58930089	58930139	58930114	-3642	0	19.6429	10.1923	19.6429	0.00687741	10.1923	0.0170492
Ndufb9	chr15	58930091	58930141	58930116	-3640	0	19.6429	10.1923	19.6429	0.00687741	10.1923	0.0170492
Ndufb9	chr15	58930092	58930142	58930117	-3639	0	19.6429	10.9649	19.6429	0.00768133	10.9649	0.0205005
Ndufb9	chr15	58938251	58938301	58938276	4520	1.85185	22.1429	10.5357	20.291	0.0182423	8.68386	0.168435
Ndufb9	chr15	58930096	58930146	58930121	-3635	0	22.9167	6.78733	22.9167	0.00898675	6.78733	0.0528787
Ndufb9	chr15	58930100	58930150	58930125	-3631	0	22.9167	6.78733	22.9167	0.00829641	6.78733	0.0496149
Ndufb9	chr15	58930102	58930152	58930127	-3629	0	22.9167	6.78733	22.9167	0.00829641	6.78733	0.0496149
Ndufb9	chr15	58930105	58930155	58930130	-3626	0	22.9167	7.29167	22.9167	0.00898675	7.29167	0.0475986
Ndufb9	chr15	58930094	58930144	58930119	-3637	0	23.8095	6.62393	23.8095	0.00630522	6.62393	0.0490501
Ndufs4	chr13	114386533	114386583	114386558	1700	0	0	12.6984	0	1	12.6984	0.0160144
Ndufs4	chr13	114386532	114386582	114386557	1701	0	0	13.9423	0	1	13.9423	0.0138219
Ndufs4	chr13	114386535	114386585	114386560	1698	2.77778	4.16667	19.0909	1.38889	0.56324	16.3131	0.0279936
Ndufs4	chr13	114385511	114385561	114385536	2722	8.7196	19.8039	11.396	11.0843	0.0466627	2.67641	0.770965
Ndufs4	chr13	114385515	114385565	114385540	2718	9.8646	21.1111	12.8645	11.2465	0.043092	2.99989	0.851406
Ndufs4	chr13	114385514	114385564	114385539	2719	9.8646	21.1111	12.8645	11.2465	0.043092	2.99989	0.851406
Ndufs4	chr13	114385513	114385563	114385538	2720	8.56566	21.1111	12.5418	12.5454	0.0217027	3.97614	0.637121
Ndufs4	chr13	114384593	114384643	114384618	3640	0	14.5455	0	14.5455	0.0373264	0	1
Ndufs4	chr13	114384605	114384655	114384630	3628	0	17.7632	0	17.7632	0.0126901	0	1
Ndufs4	chr13	114384604	114384654	114384629	3629	0	17.7632	0	17.7632	0.0126901	0	1
Ndufs4	chr13	114384601	114384651	114384626	3632	0	17.7632	0	17.7632	0.0126901	0	1
Ndufs4	chr13	114384599	114384649	114384624	3634	0	17.7632	0	17.7632	0.0142245	0	1
Ndufs4	chr13	114384598	114384648	114384623	3635	0	17.7632	0	17.7632	0.0150844	0	1
